# Supplementary material for: Preparation and Characterization of Preformed Polyelectrolyte and Polyampholyte Gel Particles for Plugging of High-Permeability Porous Media
Source: Gels. 2024 Aug 29;10(9):562. doi: 10.3390/gels10090562 (PMC11430932; doi:10.3390/gels10090562)
Supplement: Supplementary file 1 [file gels-10-00562-s001.zip]

Archive with 1 entries (1 files):
- gels-3145776-supplementary.pdf
